# Supplementary material for: Polyphenols and IUGR Pregnancies: Effects of the Antioxidant Hydroxytyrosol on Brain Neurochemistry and Development in a Porcine Model
Source: Antioxidants (Basel). 2021 May 31;10(6):884. doi: 10.3390/antiox10060884 (PMC8227239; doi:10.3390/antiox10060884)
Supplement: Supplementary file 1 [file antioxidants-10-00884-s001.zip]

Archive with 4 entries (4 files):
- antioxidants-1218027-supplementary/antioxidants-1218027-FigureS1-proof.pdf
- antioxidants-1218027-supplementary/Yeste et al_R1_Supplementary Table S1.xlsx
- antioxidants-1218027-supplementary/Yeste et al_R1_Supplementary Table S2.xlsx
- antioxidants-1218027-supplementary/Yeste et al_R1_Supplementary Table S3.xlsx
