# Supplementary material for: Polyphenols and IUGR Pregnancies: Effects of the Antioxidant Hydroxytyrosol on Brain Neurochemistry and Development in a Porcine Model
Source: Antioxidants (Basel). 2021 May 31;10(6):884. doi: 10.3390/antiox10060884 (PMC8227239; doi:10.3390/antiox10060884)
Supplement: Supplementary file 1 [file antioxidants-10-00884-s001.zip › antioxidants-1218027-supplementary/Yeste et al_R1_Supplementary Table S1.xlsx]

## Sheet: Hoja1
Supp Table S1
A) Mean body weight (g, mean ± SE) and number of individuals (n) included in the neurotransmitter analysis.
100-day Foetuses		1-month		6-month
Ctrl	HTX	Ctrl	HTX	Ctrl	HTX
729.7 ± 18.4	660.9 ± 17.4	1235.8 ± 41.8	1260.3 ± 33.3	1138.4 ± 32.8	1282.1 ± 25.8
(55; 31 females and 24 males)	(44; 26 females and 18 males)	(18; 6 females and 12 males)	(34; 10 females and 24 males)	(31; 14 females and 17 males)	(19; 9 females and 10 males)
B) Mean body weight (g, mean ± SEM) and number of individuals (n) included in the IHC analysis.
100-day Foetuses		1-month		6-month
Ctrl	HTX	Ctrl	HTX	Ctrl	HTX
711.8 ± 34.3	626.4 ± 60.4	1328.9 ± 56.9	1403.7 ± 41.2	1302.0 ± 18.1	1359.0 ± 29.5
(20; 10 females and 10 males)	(12; 6 females and 6 males)	(10; 5 females and 5 males)	(10; 5 females and 5 males)	(10; 5 females and 5 males)	(10; 5 females and 5 males)
