# Supplementary material for: Polyphenols and IUGR Pregnancies: Effects of the Antioxidant Hydroxytyrosol on Brain Neurochemistry and Development in a Porcine Model
Source: Antioxidants (Basel). 2021 May 31;10(6):884. doi: 10.3390/antiox10060884 (PMC8227239; doi:10.3390/antiox10060884)
Supplement: Supplementary file 1 [file antioxidants-10-00884-s001.zip › antioxidants-1218027-supplementary/Yeste et al_R1_Supplementary Table S2.xlsx]

## Sheet: All Areas
Supp Table S2: Means and SE of concentration of neurotransmitters (ng/g tissue) in different brain areas for treatment, age and sex. Mean ± SE.
AMYGDALA	Control						HTX
	100 day foetuses		1-month		6-month		100 day foetuses		1-month		6-month
	Female	Male	Female	Male	Female	Male	Female	Male	Female	Male	Female	Male
NA	39.13 ± 3.37	50.30 ± 3.08	123.68 ± 39.76	99.34 ± 10.68	108.76 ± 8.31	104.32 ± 7.90	29.35 ± 1.81	34.49 ± 3.62	108.83 ± 7.16	133.45 ± 12.50	162.56 ± 19.54	158.93 ± 34.07
DA	211.28 ± 18.49	195.42 ± 16.31	575.02 ± 81.05	453.24 ± 74.51	318.80 ± 75.66	273.68 ± 27.16	329.07 ± 48.88	282.16 ± 39.62	365.01 ± 33.50	420.60 ± 34.19	489.71 ± 85.48	313.17 ± 63.03
DOPAC	95.36 ± 5.14	94.17 ± 7.35	158.64 ± 36.16	119.07 ± 12.44	119.68 ± 12.03	109.88 ± 6.65	149.27 ± 9.96	134.17 ± 9.19	145.64 ± 5.75	169.01 ± 18.44	154.50 ± 15.57	122.62 ± 26.62
HVA	296.12 ± 14.65	293.38 ± 24.18	399.13 ± 106.05	247.69 ± 26.73	272.40 ± 34.97	269.22 ± 17.66	448.49 ± 20.09	409.73 ± 21.33	273.54 ± 27.73	268.63 ± 25.28	359.94 ± 37.12	329.02 ± 78.29
DOPAC/DA	0.51 ± 0.03	0.52 ± 0.04	0.27 ± 0.03	0.29 ± 0.02	0.49 ± 0.05	0.44 ± 0.03	0.79 ± 0.28	0.57 ± 0.05	0.42 ± 0.03	0.40 ± 0.03	0.36 ± 0.04	0.43 ± 0.05
HVA/DA	1.63 ± 0.13	1.61 ± 0.11	0.66 ± 0.08	0.61 ± 0.06	1.09 ± 0.13	1.07 ± 0.07	2.37 ± 0.69	2.02 ± 0.34	0.77 ± 0.08	0.67 ± 0.05	0.87 ± 0.12	1.10 ± 0.11
(DOPAC+HVA)/DA	2.14 ± 0.16	2.13 ± 0.14	0.93 ± 0.10	0.90 ± 0.08	1.57 ± 0.17	1.51 ± 0.10	3.16 ± 0.97	2.59 ± 0.39	1.20 ± 0.11	1.07 ± 0.07	1.23 ± 0.15	1.53 ± 0.16
DOPtotal	602.76 ± 32.86	582.97 ± 43.30	1132.78 ± 217.50	819.99 ± 108.24	710.87 ± 119.28	652.78 ± 49.76	926.83 ± 68.71	826.06 ± 55.46	784.20 ± 57.12	858.24 ± 68.16	1004.14 ± 130.93	764.81 ± 160.79
CATtotal	641.89 ± 32.58	633.28 ± 42.62	1256.46 ± 255.85	919.32 ± 109.26	819.63 ± 123.25	757.10 ± 56.37	956.18 ± 68.01	860.55 ± 56.09	893.03 ± 52.10	991.70 ± 77.26	1166.71 ± 144.50	923.74 ± 193.15
5-HT	319.14 ± 22.41	303.46 ± 15.83	795.26 ± 69.78	696.94 ± 54.04	846.03 ± 66.67	934.89 ± 51.93	414.73 ± 25.64	421.22 ± 22.71	876.51 ± 65.17	891.29 ± 60.33	968.79 ± 95.03	1032.93 ± 179.75
5-HIAA	120.25 ± 7.56	104.67 ± 6.91	192.20 ± 12.87	156.89 ± 9.09	181.03 ± 11.41	186.44 ± 9.41	164.52 ± 8.06	161.50 ± 8.06	215.49 ± 16.43	188.32 ± 15.61	176.44 ± 23.56	191.98 ± 30.69
HIAA/HT	0.41 ± 0.03	0.36 ± 0.03	0.25 ± 0.02	0.23 ± 0.02	0.23 ± 0.02	0.20 ± 0.01	0.42 ± 0.02	0.39 ± 0.02	0.26 ± 0.03	0.22 ± 0.02	0.18 ± 0.02	0.19 ± 0.02
INDtotal	439.40 ± 27.71	408.13 ± 19.95	987.46 ± 77.45	853.83 ± 60.21	1027.07 ± 71.97	1121.33 ± 57.93	579.26 ± 30.83	582.73 ± 28.30	1091.99 ± 62.46	1079.61 ± 68.46	1145.23 ± 114.49	1224.91 ± 208.57
HIPPOCAMPUS	Control						HTX
	100 day foetuses		1-month		6-month		100 day foetuses		1-month		6-month
	Female	Male	Female	Male	Female	Male	Female	Male	Female	Male	Female	Male
NA	58.79 ± 3.90	63.12 ± 5.60	91.41 ± 7.09	91.09 ± 4.85	108.97 ± 7.00	111.28 ± 4.60	82.14 ± 4.76	79.96 ± 6.71	82.75 ± 5.05	96.45 ± 6.10	120.52 ± 6.45	94.64 ± 11.66
DA	95.40 ± 14.47	100.97 ± 10.63	15.81 ± 4.88	20.04 ± 2.46	50.01 ± 4.89	48.16 ± 5.72	91.48 ± 6.19	83.95 ± 7.04	20.74 ± 3.54	19.07 ± 2.26	50.06 ± 7.31	36.20 ± 2.58
DOPAC	51.23 ± 6.77	58.29 ± 12.36	23.17 ± 6.95	12.88 ± 0.76	29.27 ± 0.99	27.99 ± 0.91	86.43 ± 13.45	69.59 ± 8.18	17.67 ± 2.70	20.91 ± 3.10	32.85 ± 2.75	30.49 ± 1.84
HVA	204.97 ± 17.22	214.19 ± 21.59	33.03 ± 3.12	37.48 ± 2.49	39.60 ± 1.37	42.05 ± 1.66	275.38 ± 17.48	274.47 ± 22.24	39.44 ± 4.21	34.74 ± 2.80	45.27 ± 4.80	48.07 ± 3.94
DOPAC/DA	0.85 ± 0.13	0.73 ± 0.16	4.14 ± 2.45	0.89 ± 0.25	0.65 ± 0.05	0.66 ± 0.06	1.10 ± 0.24	0.94 ± 0.14	0.89 ± 0.09	1.19 ± 0.13	0.71 ± 0.07	0.88 ± 0.08
HVA/DA	2.76 ± 0.25	2.41 ± 0.25	7.90 ± 4.74	2.65 ± 0.82	0.89 ± 0.09	1.00 ± 0.09	3.13 ± 0.17	3.36 ± 0.20	2.16 ± 0.30	2.04 ± 0.15	1.01 ± 0.14	1.37 ± 0.13
(DOPAC+HVA)/DA	3.61 ± 0.36	3.14 ± 0.38	12.04 ± 7.17	3.54 ± 1.06	1.53 ± 0.14	1.67 ± 0.15	4.23 ± 0.33	4.29 ± 0.27	3.05 ± 0.33	3.23 ± 0.22	1.72 ± 0.21	2.25 ± 0.20
DOPtotal	351.61 ± 28.98	373.45 ± 35.65	72.01 ± 12.52	70.40 ± 3.68	118.88 ± 5.28	118.20 ± 6.00	453.29 ± 25.64	428.01 ± 32.63	77.85 ± 9.12	74.71 ± 6.65	128.17 ± 11.47	114.76 ± 5.69
CATtotal	410.39 ± 31.30	436.57 ± 40.39	163.42 ± 18.27	161.49 ± 7.50	227.84 ± 10.57	229.48 ± 8.43	535.43 ± 28.11	507.96 ± 36.79	160.61 ± 13.47	171.17 ± 10.75	248.70 ± 13.61	209.40 ± 12.42
5-HT	172.87 ± 10.93	183.77 ± 11.72	280.18 ± 38.11	255.70 ± 16.17	220.51 ± 13.97	240.28 ± 17.73	214.58 ± 14.46	213.08 ± 17.26	259.54 ± 18.27	280.82 ± 22.87	240.02 ± 22.48	232.35 ± 36.56
5-HIAA	87.00 ± 4.80	90.76 ± 7.25	96.21 ± 11.06	93.40 ± 5.82	95.33 ± 5.27	92.28 ± 5.06	95.08 ± 3.40	93.04 ± 5.77	98.38 ± 8.83	92.47 ± 6.32	96.86 ± 6.93	96.55 ± 7.10
HIAA/HT	0.53 ± 0.03	0.50 ± 0.03	0.37 ± 0.05	0.37 ± 0.02	0.45 ± 0.04	0.40 ± 0.02	0.48 ± 0.02	0.46 ± 0.03	0.39 ± 0.03	0.34 ± 0.02	0.41 ± 0.02	0.48 ± 0.05
INDtotal	259.87 ± 14.77	274.53 ± 17.17	376.39 ± 47.33	349.10 ± 19.73	315.84 ± 14.50	332.56 ± 21.07	309.66 ± 16.35	306.12 ± 22.03	357.92 ± 22.10	373.29 ± 26.61	336.88 ± 29.07	328.90 ± 37.56
PREFRONTAL CORTEX	Control						HTX
	100 day foetuses		1-month		6-month		100 day foetuses		1-month		6-month
	Female	Male	Female	Male	Female	Male	Female	Male	Female	Male	Female	Male
NA	26.67 ± 1.73	27.32 ± 1.64	89.22 ± 7.10	83.58 ± 5.75	90.91 ± 5.67	106.42 ± 6.82	21.11 ± 1.28	18.20 ± 1.50	101.30 ± 10.27	83.56 ± 4.45	93.67 ± 7.57	107.92 ± 8.98
DA	95.84 ± 17.47	85.93 ± 14.68	11.70 ± 4.61	18.55 ± 5.72	7.99 ± 0.55	10.23 ± 2.26	20.36 ± 0.73	19.31 ± 0.87	11.70 ± 4.61	14.79 ± 1.55	8.61 ± 1.53	11.87 ± 2.76
DOPAC	17.86 ± 1.12	16.40 ± 1.78	24.00 ± 3.77	20.70 ± 5.03	15.41 ± 2.33	15.08 ± 1.82	26.02 ± 2.08	24.73 ± 2.02	24.00 ± 3.77	19.60 ± 2.01	18.43 ± 3.43	18.36 ± 6.29
HVA	157.04 ± 9.97	157.60 ± 14.08	24.82 ± 1.58	32.21 ± 7.57	39.90 ± 4.81	36.31 ± 4.90	244.54 ± 19.58	216.56 ± 16.92	28.93 ± 4.25	26.19 ± 3.34	42.51 ± 6.45	52.55 ± 14.88
DOPAC/DA	0.54 ± 0.10	0.54 ± 0.13	2.44 ± 0.82	1.46 ± 0.28	2.03 ± 0.35	2.31 ± 0.47	1.26 ± 0.07	1.28 ± 0.08	2.44 ± 0.82	1.50 ± 0.21	3.30 ± 1.16	2.35 ± 0.99
HVA/DA	5.34 ± 1.11	5.11 ± 1.19	2.08 ± 0.17	3.14 ± 1.16	5.26 ± 0.75	5.33 ± 1.14	11.85 ± 0.59	11.24 ± 0.71	2.09 ± 0.18	1.55 ± 0.36	6.90 ± 1.75	5.98 ± 2.21
(DOPAC+HVA)/DA	5.88 ± 1.21	5.66 ± 1.31	4.53 ± 0.94	4.59 ± 0.87	7.29 ± 1.08	7.64 ± 1.58	13.11 ± 0.63	12.52 ± 0.75	4.53 ± 0.94	3.05 ± 0.42	10.20 ± 2.75	8.33 ± 3.19
DOPtotal	270.73 ± 24.02	259.93 ± 19.05	24.82 ± 1.58	41.23 ± 12.34	63.30 ± 7.01	61.62 ± 6.72	290.92 ± 21.83	260.59 ± 18.89	42.04 ± 8.44	41.34 ± 4.97	69.56 ± 8.24	82.77 ± 20.71
CATtotal	297.41 ± 24.66	287.25 ± 19.18	114.04 ± 7.46	124.81 ± 15.94	154.21 ± 10.12	168.04 ± 9.67	312.03 ± 21.94	278.79 ± 19.67	143.34 ± 14.66	124.90 ± 6.66	163.23 ± 12.03	190.69 ± 25.41
5-HT	74.96 ± 4.62	78.01 ± 4.25	245.38 ± 18.17	242.30 ± 6.63	252.68 ± 26.19	335.37 ± 58.13	99.63 ± 9.22	95.99 ± 7.64	269.23 ± 19.58	253.01 ± 12.58	322.10 ± 29.83	275.99 ± 24.19
5-HIAA	56.93 ± 3.59	58.16 ± 5.09	50.64 ± 3.64	56.35 ± 8.72	63.67 ± 4.91	57.78 ± 4.76	97.61 ± 7.43	81.52 ± 4.24	55.60 ± 9.74	44.29 ± 3.05	73.94 ± 5.55	55.42 ± 7.62
HIAA/HT	0.85 ± 0.09	0.77 ± 0.07	0.21 ± 0.02	0.23 ± 0.03	0.27 ± 0.02	0.20 ± 0.02	1.13 ± 0.09	0.93 ± 0.08	0.21 ± 0.03	0.18 ± 0.01	0.25 ± 0.03	0.19 ± 0.02
INDtotal	131.89 ± 6.44	136.17 ± 7.48	296.02 ± 19.37	298.65 ± 11.68	316.35 ± 29.36	393.15 ± 58.03	197.24 ± 12.56	177.52 ± 9.73	324.83 ± 24.45	297.30 ± 14.15	396.04 ± 32.99	331.41 ± 30.70
