# Supplementary material for: Polyphenols and IUGR Pregnancies: Effects of the Antioxidant Hydroxytyrosol on Brain Neurochemistry and Development in a Porcine Model
Source: Antioxidants (Basel). 2021 May 31;10(6):884. doi: 10.3390/antiox10060884 (PMC8227239; doi:10.3390/antiox10060884)
Supplement: Supplementary file 1 [file antioxidants-10-00884-s001.zip › antioxidants-1218027-supplementary/Yeste et al_R1_Supplementary Table S3.xlsx]

## Sheet: Treatment_Sex
Supp Table S3: Effects of treatment, sex and their interactions in concentration of neurotransmitters (ng/g tissue) in different brain areas. Mean ± SE.
AMYGDALA		Female	Male	P-values
				Treatment	Sex	Treatment*Sex
NA	Control	68.19 ± 7.36	78.34 ± 5.14	0.620	0.001	0.596
	HTX	73.66 ± 9.23	101.90 ± 10.82
DA	Control	283.59 ± 29.68	275.54 ± 23.46	0.001	0.914	0.894
	HTX	369.19 ± 34.47	353.57 ± 25.24
DOPAC	Control	109.48 ± 6.64	104.57 ± 4.92	< 0.001	0.362	0.756
	HTX	149.51 ± 6.56	149.05 ± 10.55
HVA	Control	301.73 ± 18.04	275.82 ± 13.77	< 0.001	0.008	0.209
	HTX	391.90 ± 18.30	329.09 ± 20.60
DOPAC/DA	Control	0.48 ± 0.03	0.44 ± 0.02	0.350	0.348	0.934
	HTX	0.63 ± 0.16	0.47 ± 0.03
HVA/DA	Control	1.37 ± 0.10	1.22 ± 0.08	0.404	0.058	0.480
	HTX	1.71 ± 0.41	1.22 ± 0.15
(DOPAC+HVA)/DA	Control	1.84 ± 0.12	1.67 ± 0.10	0.731	0.090	0.604
	HTX	2.34 ± 0.58	1.69 ± 0.17
DOPtotal	Control	694.80 ± 50.22	655.93 ± 35.92	< 0.001	0.184	0.500
	HTX	910.60 ± 49.45	831.71 ± 45.21
CATtotal	Control	762.98 ± 54.87	734.27 ± 37.91	< 0.001	0.412	0.566
	HTX	984.25 ± 51.04	933.61 ± 51.61
5-HT	Control	519.79 ± 42.55	593.13 ± 44.75	0.001	0.034	0.840
	HTX	628.16 ± 46.63	744.73 ± 53.61
5-HIAA	Control	145.40 ± 7.21	142.45 ± 6.97	< 0.001	0.884	0.784
	HTX	178.23 ± 7.95	179.25 ± 9.39
5-HIAA/5-HT	Control	0.34 ± 0.02	0.28 ± 0.02	0.675	0.005	0.985
	HTX	0.34 ± 0.02	0.28 ± 0.02
INDtotal	Control	665.20 ± 47.99	735.58 ± 50.59	< 0.001	0.072	0.818
	HTX	806.39 ± 50.77	923.98 ± 59.49
HIPPOCAMPUS		Female	Male	P-values
				Treatment	Sex	Treatment*Sex
NA	Control	76.75 ± 4.48	84.78 ± 4.31	0.009	0.384	0.261
	HTX	89.95 ± 3.93	90.39 ± 4.32
DA	Control	73.14 ± 9.67	66.58 ± 7.00	0.128	0.031	0.041
	HTX	67.48 ± 5.92	44.82 ± 4.87
DOPAC	Control	41.72 ± 4.45	38.78 ± 6.23	0.055	0.011	0.421
	HTX	60.43 ± 9.03	39.60 ± 4.41
HVA	Control	138.04 ± 15.58	120.53 ± 15.65	0.830	0.013	0.198
	HTX	176.93 ± 20.09	120.29 ± 17.51
DOPAC/DA	Control	1.19 ± 0.32	0.74 ± 0.09	< 0.001	0.886	0.146
	HTX	0.98 ± 0.14	1.04 ± 0.08
HVA/DA	Control	2.85 ± 0.62	2.00 ± 0.23	0.020	0.368	0.436
	HTX	2.49 ± 0.17	2.37 ± 0.14
(DOPAC+HVA)/DA	Control	4.04 ± 0.93	2.74 ± 0.30	0.004	0.393	0.224
	HTX	3.47 ± 0.25	3.41 ± 0.18
DOPtotal	Control	252.89 ± 24.58	225.89 ± 25.31	0.795	0.005	0.140
	HTX	304.84 ± 30.26	204.71 ± 25.59
CATtotal	Control	329.64 ± 23.81	310.68 ± 25.04	0.673	0.011	0.109
	HTX	394.79 ± 30.13	295.10 ± 25.68
5-HT	Control	199.08 ± 10.09	217.46 ± 9.56	0.010	0.153	0.566
	HTX	229.66 ± 10.50	248.05 ± 14.41
5-HIAA	Control	90.44 ± 3.48	91.81 ± 3.87	0.207	0.652	0.440
	HTX	96.17 ± 3.02	93.45 ± 3.73
5-HIAA/5-HT	Control	0.49 ± 0.02	0.44 ± 0.02	0.060	0.034	0.957
	HTX	0.44 ± 0.02	0.41 ± 0.02
INDtotal	Control	289.52 ± 12.40	309.27 ± 12.00	0.015	0.300	0.555
	HTX	325.83 ± 12.24	341.50 ± 16.42
PREFRONTAL CORTEX		Female	Male	P-values
				Treatment	Sex	Treatment*Sex
NA	Control	52.68 ± 4.96	65.08 ± 5.66	0.568	0.032	0.885
	HTX	53.44 ± 6.33	65.62 ± 5.66
DA	Control	67.23 ± 13.33	52.87 ± 9.98	< 0.001	0.626	0.755
	HTX	16.89 ± 1.08	16.16 ± 1.04
DOPAC	Control	17.06 ± 1.07	16.18 ± 1.24	< 0.001	0.213	0.873
	HTX	24.06 ± 1.69	21.65 ± 1.94
HVA	Control	107.38 ± 10.54	91.42 ± 10.94	0.650	0.003	0.238
	HTX	156.22 ± 19.27	97.15 ± 13.88
DOPAC/DA	Control	1.03 ± 0.17	1.29 ± 0.24	< 0.001	0.936	0.733
	HTX	1.83 ± 0.31	1.62 ± 0.27
HVA/DA	Control	5.31 ± 0.78	5.11 ± 0.79	< 0.001	0.039	0.152
	HTX	9.91 ± 0.76	7.30 ± 0.94
(DOPAC+HVA)/DA	Control	6.34 ± 0.88	6.39 ± 0.96	< 0.001	0.112	0.206
	HTX	11.74 ± 0.86	8.93 ± 1.09
DOPtotal	Control	181.36 ± 21.14	148.84 ± 17.18	0.663	0.010	0.333
	HTX	191.34 ± 21.73	125.20 ± 15.99
CATtotal	Control	234.04 ± 18.51	213.92 ± 13.85	0.713	0.017	0.142
	HTX	244.78 ± 17.74	190.82 ± 12.95
5-HT	Control	146.60 ± 14.83	196.90 ± 24.73	0.041	0.019	0.674
	HTX	181.82 ± 17.16	203.08 ± 13.42
5-HIAA	Control	58.09 ± 2.61	57.65 ± 3.30	0.003	0.001	0.007
	HTX	83.54 ± 5.53	59.32 ± 3.38
5-HIAA/5-HT	Control	0.60 ± 0.07	0.47 ± 0.05	0.845	< 0.001	0.313
	HTX	0.75 ± 0.09	0.44 ± 0.06
INDtotal	Control	204.69 ± 15.71	254.55 ± 24.91	0.001	0.152	0.195
	HTX	265.35 ± 16.58	262.40 ± 12.75
